# Supplementary material for: Prognostic, Clinicopathological, and Function of Key Cuproptosis Regulator FDX1 in Clear Cell Renal Cell Carcinoma
Source: Genes (Basel). 2022 Sep 26;13(10):1725. doi: 10.3390/genes13101725 (PMC9601362; doi:10.3390/genes13101725)
Supplement: Supplementary file 1 [file genes-13-01725-s001.zip]

Archive with 1 entries (1 files):
- genes-1885265-Supplementary.pdf
